# Supplementary material for: Higher Body Fat but Similar Phase Angle Values in Patients with the Classical Form of Congenital Adrenal Hyperplasia in Comparison to a Control Group
Source: Nutrients. 2022 Dec 6;14(23):5184. doi: 10.3390/nu14235184 (PMC9739276; doi:10.3390/nu14235184)
Supplement: Supplementary file 1 [file nutrients-14-05184-s001.zip]

Archive with 1 entries (1 files):
- nutrients-2016622-supplementary.pdf
